# Supplementary material for: Impact of V9302, a Competitive Antagonist of Transmembrane Glutamine Flux on Reversal of Resistance in Breast Cancer Cell Lines
Source: Pharmaceutics. 2024 Jun 29;16(7):877. doi: 10.3390/pharmaceutics16070877 (PMC11280048; doi:10.3390/pharmaceutics16070877)
Supplement: Supplementary file 1 [file pharmaceutics-16-00877-s001.zip]

Archive with 1 entries (1 files):
- pharmaceutics-3006283-supplementary.pdf
